# Supplementary material for: Editorial Note: MiR172-APETALA2-like genes integrate vernalization and plant age to control flowering time in wheat
Source: PLoS Genet. 2025 Jan 6;21(1):e1011544. doi: 10.1371/journal.pgen.1011544 (PMC11703051; doi:10.1371/journal.pgen.1011544)
Supplement: S1 File — (ZIP) [file pgen.1011544.s001.zip]

Archive with 4 entries (3 files):
- S1 File pgen.1010157 - repeat experiment data/
- S1 File pgen.1010157 - repeat experiment data/Fig 6 R2.tif
- S1 File pgen.1010157 - repeat experiment data/Fig 7 R2.tif
- S1 File pgen.1010157 - repeat experiment data/Supplemental Data F & G R2.xlsx
