# Supplementary material for: Editorial Note: MiR172-APETALA2-like genes integrate vernalization and plant age to control flowering time in wheat
Source: PLoS Genet. 2025 Jan 6;21(1):e1011544. doi: 10.1371/journal.pgen.1011544 (PMC11703051; doi:10.1371/journal.pgen.1011544)
Supplement: S1 File — (ZIP) [file pgen.1011544.s001.zip › S1 File pgen.1010157 - repeat experiment data/Supplemental Data F & G R2.xlsx]

## Sheet: F (Fig 6)
Data F in S1 Data. Supporting data for Fig 6.
Data for Figures 6A (days to heading) and 6B (leaf number) are the same as the published paper, except for heading day in the non-vernalized treatment, which was adusted (-18 d) to the same startng day as the vernalized plants.
	Fig 6A																		Days to Heading. Factorial Genotype x Vernalization							Days to Heading. Factorial Genotype (without vrn1-null) x Vernalization
	Days to heading (from the day plants were removed from the vernalization treatment to heading)																		Source	DF	Sum Squares	Mean Square	F Value	Pr > F		Source	DF	Sum Squares	Mean Square	F Value	Pr > F
	NV				2wV				3wV				6wV						Model	15	247160	16477.3	314.6	<.0001		Model	11	179513	16319.4	299.3	<.0001
	vrn1-null	winter	MIM172	UBIpro:miR172	vrn1-null	winter	MIM172	UBIpro:miR172	vrn1-null	winter	MIM172	UBIpro:miR172	vrn1-null	winter	MIM172	UBIpro:miR172			Error	85	4452.27	52.3797				Error	65	3544.11	54.5247
	162	155	167	102	164	112	162	82	148	99	134	67	127	37	40	30			Corrected Total	100	251612					Corrected Total	76	183057
	175	155	172	105	169	121	169	82	146	103	143	54	141	36	38	33			R-Square = 0.982		.					R-Square = 0.983
	157	145	158	97	175	135	159	81	153	104	156	67	124	36	40	32
	152	118	155	98	172	133	159	72	148	104	134	67	139	36	36	33			Source	DF	Type III SS	Mean Square	F Value	Pr > F		Source	DF	Type III SS	Mean Square	F Value	Pr > F
	175	159	160	97	164	135	164	84	153	115	150	67	141	33	42	33			Vernalization	3	113023	37674.4	719.3	<.0001		Vernalization	3	128740	42913.3	787	<.0001
	167	147	175	106	172	114	164	88	146	120	125	59	141	36	37	34			Genotype	3	95311.1	31770.4	606.54	<.0001		Genotype	2	41284.1	20642.1	378.6	<.0001
														33	42	35			Genotype*Vernalization	9	27494.6	3054.95	58.32	<.0001		Genotype*Vernalization	6	13183	2197.17	40.3	<.0001
														34	34
Average	164.667	146.5	164.5	100.833	169.333	125	162.833	81.5	149	107.5	140.333	63.5	135.5	35.6667	38.8333	32.5
SD	9.43751	14.9365	8.06846	4.07022	4.54606	10.6771	3.76386	5.28205	3.2249	8.11788	11.5007	5.64801	7.84219	1.36626	2.2286	1.3784
n	6	6	6	6	6	6	6	6	6	6	6	6	6	6	6	6
SE	3.85285	6.09781	3.29393	1.66166	1.85592	4.3589	1.53659	2.15639	1.31656	3.31411	4.69515	2.30579	3.20156	0.557773	0.909823	0.562731
Tukey test a= 0.05	a	b	a	c	a	b	a	c	a	b	a	c	a	bc	b	c
Assumptions					Assumptions				Assumptions				Assumptions
Levene P	0.3131				0.0009				0.0479				0.0004
Shapiro-Wilk P	0.0447				0.6275				0.8288				0.0149
Power transformation					**-0.5				**0.1				**0.1
Levene P					0.0923				0.2317				0.2374
Shapiro-Wilk P					0.0869				0.716				0.1064
Tukey test a= 0.05					a	b	a	c	a	b	a	c	a	b	c	b
	Fig 6B																		Leaf Number. Factorial Genotype x Vernalization							Leaf Number. Factorial Genotype (without vrn1-null) x Vernalization
	Leaf number																		Source	DF	Sum Squares	Mean Square	F Value	Pr > F		Source	DF	Sum Squares	Mean Square	F Value	Pr > F
	NV				2wV				3wV				6wV						Model	15	4657.86	310.524	251.78	<.0001		Model	11	3552.47	322.952	232.38	<.0001
	vrn1-null	winter	MIM172	UBIpro:miR172	vrn1-null	winter	MIM172	UBIpro:miR172	vrn1-null	winter	MIM172	UBIpro:miR172	vrn1-null	winter	MIM172	UBIpro:miR172			Error	85	104.833	1.23333				Error	65	90.3333	1.38974
	25	28	27	18	25	18	26	15	25	19	24	13	24	10	10	9			Corrected Total	100	4762.69					Corrected Total	76	3642.81
	26	26	28	18	26	19	27	16	25	19	25	11	25	9	9	9			R-Square = 0.978							R-Square = 0.975
	28	25	26	19	26	23	26	16	25	19	26	12	23	10	10	9
	25	24	27	19	26	24	26	15	25	19	23	14	25	10	9	8			Source	DF	Type III SS	Mean Square	F Value	Pr > F		Source	DF	Type III SS	Mean Square	F Value	Pr > F
	28	25	27	18	26	24	26	15	26	22	26	15	24	9	10	9			Vernalization	3	2006.4	668.801	542.27	<.0001		Vernalization	3	2554.11	851.371	612.61	<.0001
	27	25	29	20	26	22	26	15	25	21	23	14	25	9	9	10			Genotype	3	1710.69	570.23	462.35	<.0001		Genotype	2	793.052	396.526	285.32	<.0001
														8	10	9			Genotype*Vernalization	9	709.789	78.8654	63.94	<.0001		Genotype*Vernalization	6	276.291	46.0484	33.13	<.0001
														9	9
Average	26.5	25.5	27.3333	18.6667	25.8333	21.6667	26.1667	15.3333	25.1667	19.8333	24.5	13.1667	24.3333	9.25	9.5	9
SD	1.3784	1.3784	1.0328	0.816497	0.408248	2.58199	0.408248	0.516398	0.408248	1.32916	1.3784	1.47196	0.816497	0.707107	0.534522	0.57735
n	6	6	6	6	6	6	6	6	6	6	6	6	6	8	8	7
SE	0.562731	0.562731	0.421637	0.333333	0.166667	1.05409	0.166667	0.210819	0.166667	0.542627	0.562731	0.600925	0.333333	0.25	0.188982	0.218218
Tukey test a= 0.05	a	a	a	b	a	b	a	c	a	b	a	c	a	b	b	b
Assumptions					Assumptions				Assumptions				Assumptions
Levene P	0.5295				0.0011				0.1555				0.5907
Shapiro-Wilk P	0.1026				0.0022				0.5617				0.0873
					No transformation can restore normality & homogeneity of variances
					Non Parametric Kruskal-Wallis
					a	b	a	c
						K-W P
					vrn1-null vs winter	**
					vrn1-null vs MIM172	NS
					vrn1-null vs UBIpro:miR172	**
					winter vs MIM172	**
					winter vs UBIpro:miR172	**
					MIM172 vs UBIpro:miR172	**
Data for Figures 6C to 6H based on repeated expression experiment.
Fig. 6C	miR172 / SnoR															Fig. 6D	AP2L1 / ACTIN															Fig. 6E	AP2L5 / ACTIN
	NV					3wV					6wV						NV					3wV					6wV						NV					3wV					6wV
	vrn1-null	winter	MIM172	UBIpro:miR172		vrn1-null	winter	MIM172	UBIpro:miR172		vrn1-null	winter	MIM172	UBIpro:miR172			vrn1-null	winter	MIM172	UBIpro:miR172		vrn1-null	winter	MIM172	UBIpro:miR172		vrn1-null	winter	MIM172	UBIpro:miR172			vrn1-null	winter	MIM172	UBIpro:miR172		vrn1-null	winter	MIM172	UBIpro:miR172		vrn1-null	winter	MIM172	UBIpro:miR172
	0.376221	0.3732	0.0287465	1.16407		0.325201	0.263235	0.0312269	2.82779		0.425514	0.880508	0.0641398	1.55939			48.3404	46.6353	60.251	23.2754		34.07	55.9187	77.5753	57.7905		34.6631	9.73038	11.2851	24.0605			0.734675	0.740163	2.91827	0.291956		0.459482	0.944172	2.67727	0.55708		1.29924	1.28072	3.51824	2.22284
	0.151724	0.243589	0.0154079	1.17558		0.164759	0.346877	0.0250868	1.84442		0.443933	0.256537	0.0395178	6.55963			95.1029	36.3851	36.4066	78.7111		38.787	94.2827	38.2902	64.6192		21.4581	8.13588	7.62435	14.0321			1.07228	0.720554	1.84479	1.28975		0.509793	1.24422	1.14951	0.434302		1.05788	0.997312	4.06045	0.892159
	0.209329	0.304765	0.0127405	0.497842		0.0851763	0.228691	0.0159208	1.96799		0.288126	0.51901	0.0246132	1.10133			86.6214	22.4336	36.7116	25.6368		23.4239	8.79762	91.7375	4.48735		22.0018	13.9298	12.7796	8.5436			1.04924	0.586272	1.61604	0.62676		0.433707	0.551153	3.91766	0.20559		1.90746	0.958594	6.89829	1.81838
	.	0.315989	.	1.70575		0.192785	0.258895	0.0192808	2.15188		0.64527	0.728117	0.0303732	4.00528			.	46.9141	.	29.4716		37.9352	23.2728	119.25	5.33632		80.5966	21.6303	59.2043	12.4877			.	0.871644	.	0.203969		0.837396	0.744747	5.97496	0.213767		2.65797	1.03315	11.6635	0.744323
Average	0.245758	0.309386	0.018965	1.13581	Average	0.19198	0.274424	0.0228788	2.19802	Average	0.450711	0.596043	0.039661	3.30641		Average	76.6882	38.092	44.4564	39.2737		33.554	45.568	81.7132	33.0583		39.6799	13.3566	22.7233	14.781		Average	0.952065	0.729658	2.12637	0.603108		0.560095	0.871074	3.42985	0.352685		1.73064	1.06745	6.53512	1.41943
SD	0.116598	0.053124	0.00857541	0.494712	SD	0.0998274	0.0506859	0.00673116	0.438436	SD	0.14716	0.270532	0.0174349	2.51571		SD	24.9135	11.5313	13.6793	26.4153		7.05842	37.9886	33.7253	32.622		27.9517	6.03289	24.4169	6.60391		SD	0.188618	0.11678	0.695279	0.492666		0.187548	0.296025	2.03976	0.172601		0.714121	0.145408	3.72638	0.716106
n	3	4	3	4	n	4	4	4	4	n	4	4	4	4		n	3	4	3	4		4	4	4	4		4	4	4	4		n	3	4	3	4		4	4	4	4		4	4	4	4
SE	0.0673178	0.026562	0.00495102	0.247356	SE	0.0499137	0.025343	0.00336558	0.219218	SE	0.0735799	0.135266	0.00871746	1.25785		SE	14.3838	5.76567	7.89777	13.2076		3.52921	18.9943	16.8626	16.311		13.9759	3.01645	12.2084	3.30195		SE	0.108899	0.05839	0.40142	0.246333		0.0937741	0.148012	1.01988	0.0863007		0.35706	0.0727042	1.86319	0.358053
Tukey test a= 0.05	a	a	a	b	Tukey test a= 0.05	a	a	a	b	Tukey test a= 0.05	a	a	a	b		Tukey test a= 0.05	a	a	a	a	Tukey test a= 0.05	a	a	a	a	Tukey test a= 0.05	a	a	a	a		Tukey test a= 0.05	a	a	b	a	Tukey test a= 0.05	a	a	b	a	Tukey test a= 0.05	a	a	b	a
Assumptions					Assumptions					Assumptions						Assumptions					Assumptions					Assumptions						Assumptions					Assumptions					Assumptions
Levene P	0.436				Levene P	0.1025				Levene P	0.0194					Levene P	0.4588				Levene P	0.2162				Levene P	0.274					Levene P	0.117				Levene P	0.0415				Levene P	0.059
Shapiro-Wilk P	0.0013				Shapiro-Wilk P	0.0008				Shapiro-Wilk P	0.0008					Shapiro-Wilk P	0.651				Shapiro-Wilk P	0.8555				Shapiro-Wilk P	0.0055					Shapiro-Wilk P	0.1386				Shapiro-Wilk P	0.0018				Shapiro-Wilk P	0.0039
Power transformation **0.1					Power transformation **0.1					Power transformation **-0.1																Power transformation **0.01											Power transformation **0.1					Power transformation **0.1
Levene P	0.357				Levene P	0.1613				Levene P	0.3512															Levene P	0.401										Levene P	0.1603				Levene P	0.1049
Shapiro-Wilk P	0.9036				Shapiro-Wilk P	0.6447				Shapiro-Wilk P	0.6014															Shapiro-Wilk P	0.0894										Shapiro-Wilk P	0.83				Shapiro-Wilk P	0.6212
Tukey test a= 0.05	b	b	a	c	Tukey test a= 0.05	b	b	a	c	Tukey test a= 0.05	b	b	a	c												Tukey test a= 0.05	a	a	a	a							Tukey test a= 0.05	a	a	b	a	Tukey test a= 0.05	a	a	b	a
Fig. 6F	VRN-B1 / ACTIN															Fig. 6G	FT1 / ACTIN															Fig. 6H	VRN2 / ACTIN
	NV					3wV					6wV						NV					3wV					6wV						NV					3wV					6wV
	vrn1-null	winter	MIM172	UBIpro:miR172		vrn1-null	winter	MIM172	UBIpro:miR172		vrn1-null	winter	MIM172	UBIpro:miR172			vrn1-null	winter	MIM172	UBIpro:miR172		vrn1-null	winter	MIM172	UBIpro:miR172		vrn1-null	winter	MIM172	UBIpro:miR172			vrn1-null	winter	MIM172	UBIpro:miR172		vrn1-null	winter	MIM172	UBIpro:miR172		vrn1-null	winter	MIM172	UBIpro:miR172
	0	0	0	0		0.00103832	22.3449	0.0366419	0		0.648518	32.5372	21.255	40.4814			0	0	0	0		0.0390381	12.4725	0.00809445	.		0	29.1052	9.81041	26.9941			1.08812	4.4279	2.21633	2.66996		1.42361	0.118214	2.02821	2.12071		2.13235	0.0630961	0.0409077	.
	0	0	0	0.00617941		0.0117976	0.739019	0.00193758	0.0341274		0.363913	25.5218	20.0795	29.5223			0.00301067	0	0	0		0.0376039	0.0166888	0.00354905	.		0	15.9327	27.7051	24.8594			1.06935	4.19073	2.89636	3.70935		1.67478	1.87437	1.05812	3.29002		1.72144	0.02076	0.137989	0.0425462
	0	0	0	0		0	4.56021	0.0366631	9.06555		0.127329	31.4044	27.114	23.6012			0	0.00875285	0	0.0320047		0.00288527	4.62797	0.0158181	31.2468		0.0611801	20.0443	17.1619	14.0143			1.40305	2.24569	3.51134	2.93813		1.04756	0.454189	2.01188	0.0588801		1.81701	0.0229386	0.114689	0.0271439
	.	0	.	0		0.00491598	0.0620761	0.0416687	11.7795		0.583928	32.1519	40.2182	18.8917			.	0	.	0		0	0.0450006	0.0156094	20.3713		0.040809	34.4331	27.7311	28.9201			.	2.70677	.	2.10689		1.70693	0.670995	1.61844	0.0548631		2.99745	0.0116662	.	0.0885383
Average	0	0	0	0.00154485		0.00443799	6.92656	0.0292278	5.2198		0.430922	30.4038	27.1667	28.1242		Average	0.00100356	0.00218821	0	0.00800119		0.0198818	4.29054	0.0107677	25.8091		0.0254973	24.8788	20.6021	23.697		Average	1.18684	3.39277	2.87468	2.85608		1.46322	0.779441	1.67916	1.38112		2.16706	0.0296152	0.0978621	0.0527428
SD	0	0	0	0.0030897		0.00534311	10.4679	0.0183465	6.10894		0.236232	3.28849	9.22896	9.31579		SD	0.00173821	0.00437643	0	0.0160024		0.0213323	5.86938	0.00600565	7.69014		0.0305938	8.41731	8.74778	6.66476		SD	0.187479	1.07929	0.647778	0.666014		0.304683	0.764555	0.45531	1.60189		0.580765	0.0228483	0.0506811	0.0319421
n	3	4	3	4		4	4	4	4		4	4	4	4		n	3	4	3	4		4	4	4	2		4	4	4	4		n	3	4	3	4		4	4	4	4		4	4	3	3
SE	0	0	0	0.00154485		0.00267155	5.23397	0.00917327	3.05447		0.118116	1.64424	4.61448	4.6579		SE	0.00100356	0.00218821	0	0.00800119		0.0106662	2.93469	0.00300282	5.43775		0.0152969	4.20866	4.37389	3.33238		SE	0.108241	0.539645	0.373995	0.333007		0.152342	0.382277	0.227655	0.800945		0.290382	0.0114241	0.0292607	0.0184418
No statistical test, all 0	ND	ND	ND	NS≠0	Tukey test a= 0.05	a	a	a	a	Tukey test a= 0.05	a	b	b	b		No statistical test, all 0	NS≠0	NS≠0	ND	NS≠0	Tukey test a= 0.05	a	a	a	b	Tukey test a= 0.05	a	b	b	b		Tukey test a= 0.05	a	b	ab	ab	Tukey test a= 0.05	a	a	a	a	Tukey test a= 0.05	b	a	a	a
					Assumptions					Assumptions											Assumptions					Assumptions						Assumptions					Assumptions					Assumptions
					Levene P	0.148				Levene P	0.1817										Levene P	0.087				Levene P	0.1451					Levene P	0.0265				Levene P	0.0091				Levene P	0.1499
					Shapiro-Wilk P	0.0066				Shapiro-Wilk P	0.0412										Shapiro-Wilk P	0.0079				Shapiro-Wilk P	0.4246					Shapiro-Wilk P	0.6781				Shapiro-Wilk P	0.7165				Shapiro-Wilk P	0.0003
					Power transformation **0.1					Power transformation **0.1											Power transformation **0.1											Power transformation **0.1					Power transformation **0.1					Power transformation **0.1
					Levene P	0.1013				Levene P	0.3012										Levene P	0.1989										Levene P	0.1425				Levene P	0.0673				Levene P	0.6498
					Shapiro-Wilk P	0.3169				Shapiro-Wilk P	0.5905										Shapiro-Wilk P	0.3475										Shapiro-Wilk P	0.5637				Shapiro-Wilk P	0.0571				Shapiro-Wilk P	0.8057
					Tukey test a= 0.05	a	a	a	a	Tukey test a= 0.05	a	b	b	b							Tukey test a= 0.05	a	ab	a	b							Tukey test a= 0.05	a	b	b	b	Tukey test a= 0.05	a	a	a	a	Tukey test a= 0.05	b	a	a	a

## Sheet: G (Fig 7)
Data G in S1 Data. Supporting data for Fig 7.
Data for figures 7A and 7B are the original used in the paper, except for NV heading that was adusted (-18 d) to the same startng day as the vernalized plants. The order of Tukey tests' letter in the 2WV treatment was corrected to follow the order of the means.
	Fig 7A														Fig 7B
	Days to heading (from the day plants were removed from the vernalization treatment to heading)														Leaves
	NV							2wV							NV							2 weeks vernalization (2wV)
	winter	UBIpro:miR172	ap2l1	ap2l5	ap2l1 ap2l5			winter	UBIpro:miR172	ap2l1	ap2l5	ap2l1 ap2l5			winter	UBIpro:miR172	ap2l1	ap2l5	ap2l1 ap2l5			winter	UBIpro:miR172	ap2l1	ap2l5	ap2l1 ap2l5
	155	102	89	97	78			112	82	78	87	74			28	18	18	19	17			18	15	15	16	15
	155	105	93	111	83			121	82	78	90	73			26	18	17	20	16			19	16	14	16	14
	145	97	86	106	83			135	81	65	90	64			25	19	18	20	17			23	16	14	17	15
	118	98	86	106	88			133	72	82	79	67			24	19	17	19	17			24	15	14	16	14
	159	97	88	104	86			135	84	80	82	69			25	18	18	19	16			24	15	15	16	13
	147	106	96	101	89			114	88	83	89	75			25	20	19	20	18			22	15	15	16	15
										73														14
										70														14
										75														14
Average	146.5	100.833	89.6667	104.167	84.5		Average	125	81.5	76	86.1667	70.3333		Average	25.5	18.6667	17.8333	19.5	16.8333		Average	21.6667	15.3333	14.3333	16.1667	14.3333
SD	14.9365	4.07022	4.0332	4.79236	4.03733		SD	10.6771	5.28205	5.87367	4.62241	4.36654		SD	1.3784	0.816497	0.752773	0.547723	0.752773		SD	2.58199	0.516398	0.5	0.408248	0.816497
n	6	6	6	6	6		n	6	6	9	6	6		n	6	6	6	6	6		n	6	6	9	6	6
SE	6.09781	1.66166	1.64655	1.95647	1.64823		SE	4.3589	2.15639	1.95789	1.88709	1.78263		SE	0.562731	0.333333	0.307318	0.223607	0.307318		SE	1.05409	0.210819	0.166667	0.166667	0.333333
Tukey test a= 0.05	a	bc	cd	b	d		Tukey test a= 0.05	a	bc	cd	b	d		Tukey test a= 0.05	a	bc	cd	b	d		Tukey test a= 0.05	a	b	b	b	b
Assumptions							Assumptions							Assumptions							Assumptions
Levene P	0.1643						Levene P	0.0023						Levene P	0.3324						Levene P	0.0001
Shapiro-Wilk P	0.0002						Shapiro-Wilk P	0.3443						Shapiro-Wilk P	0.026						Shapiro-Wilk P	0.0002
Power transformation **-2							Power transformation **0.5							Power transformation **0.5							No transformation can restore normality and homogeneity of variances
Levene P	0.7478						Levene P	0.1376						Levene P	0.526						Non Parametric
Shapiro-Wilk P	0.2304						Shapiro-Wilk P	0.0901						Shapiro-Wilk P	0.0693						Kruskal-Wallis (K-W)	a	c	d	b	d
Tukey test a= 0.05	a	b	c	b	c		Tukey test a= 0.05	a	bc	c	b	c		Tukey test a= 0.05	a	bc	cd	b	d			K-W P
																					winter vs UBIpro:miR172	**	0.0032
																					winter vs ap2l1	**	0.001
																					winter vs ap2l5	**	0.0028
																					winter vs ap2l1 ap2l5	**	0.0036
																					UBIpro:miR172 vs ap2l1	**	0.0068
Data for Figures 7C to 7E based on a repeated expression experiment using the 9th leaf.																					UBIpro:miR172 vs ap2l5	*	0.0176
ND= not detected	Fig 7C																				UBIpro:miR172 vs ap2l1 ap2l5	*	0.0314
	VRN-B1 / ACTIN																				ap2l1 vs ap2l5	***	0.0008
	NV							2wV													ap2l1 vs ap2l1 ap2l5	NS	0.8421
	winter	UBIpro:miR172	ap2l1	ap2l5	ap2l1 ap2l5			winter	UBIpro:miR172	ap2l1	ap2l5	ap2l1 ap2l5									ap2l5 vs ap2l1 ap2l5	**	0.0026
	0	0	0	0	0			0	0.01011	0	.	0
	0	0	0.05296	0	0			0	0	0	0	0
	0	0	0.03909	0	0			0.09322	0	0	0	0
	0	0	0	0	0			0.43847	0	0.11859	0	0
Average	0	0	0.0230125	0	0			0.132922	0.0025275	0.0296475	0	0
SD	0	0	0.0271692	0	0			0.208385	0.005055	0.059295	0	0
n	4	4	4	4	4			4	4	4	3	4
SE	0	0	0.0135846	0	0			0.104192	0.0025275	0.0296475	0	0
Not detected	ND	ND	Not ≠ 0	ND	ND			Not ≠ 0	Not ≠ 0	Not ≠ 0	ND	ND
	Fig 7D
	FT1 / ACTIN
	NV							2wV
	winter	UBIpro:miR172	ap2l1	ap2l5	ap2l1 ap2l5			winter	UBIpro:miR172	ap2l1	ap2l5	ap2l1 ap2l5
	0	0.00824265	0.0502957	0	0			0	0	0	.	0
	0	0	0	0	0			0.0238672	0.00833714	0	0.00723128	0.0663485
	0	0	0.0979812	0	0			0.0185976	0.0120637	0	0	0
	0	0.0259598	0	0	0			0	0	0.0340234	0	0.00793586
Average	0	0.00855062	0.0370692	0	0		Average	0.0106162	0.00510022	0.00850584	0.00241043	0.0185711
SD	0	0.0122393	0.0470229	0	0		SD	0.0124459	0.00608257	0.0170117	0.00417498	0.0320706
n	4	4	4	4	4		n	4	4	4	3	4
SE	0	0.00611965	0.0235115	0	0		SE	0.00622293	0.00304128	0.00850584	0.00241043	0.0160353
Not detected	ND	Not ≠ 0	Not ≠ 0	ND	ND		Not detected	Not ≠ 0	Not ≠ 0	Not ≠ 0	Not ≠ 0	Not ≠ 0
	Fig 7E
	VRN2 / ACTIN
	NV							2wV
	winter	UBIpro:miR172	ap2l1	ap2l5	ap2l1 ap2l5			winter	UBIpro:miR172	ap2l1	ap2l5	ap2l1 ap2l5
	3.80776	2.34577	5.37458	1.30545	5.46416			2.4342	2.62763	2.37395	1.40133	5.86821
	3.06361	5.27869	6.39261	1.86217	4.71731			1.79293	3.20706	1.76019	3.93177	9.0695
	2.51576	3.45684	4.11611	1.53416	4.15986			2.64347	2.73807	3.70243	3.56581	6.16084
	2.82128	2.73311	4.4561	2.35235	4.68681			2.22458	9.55926	3.96996	3.69463	2.75921
Average	3.0521	3.4536	5.08485	1.76353	4.75703		Average	2.27379	4.53301	2.95163	3.14839	5.96444
SD	0.551392	1.30095	1.0211	0.454201	0.536391		SD	0.363337	3.36024	1.05735	1.17452	2.57958
n	4	4	4	4	4		n	4	4	4	4	4
SE	0.275696	0.650473	0.510552	0.2271	0.268196		SE	0.181669	1.68012	0.528674	0.587262	1.28979
Tukey test a= 0.05	ab	abc	c	a	bc	NS	Tukey test a= 0.05	a	a	a	a	a
Assumptions							Assumptions
Levene P	0.2066						Levene P	0.2317
Shapiro-Wilk P	0.3427						Shapiro-Wilk P	0.0788
Data for Figures F-H. Separate experiment including only with 2-weeks vernalization and excluding single ap2l mutants. Samples were collected at leaf 12th and 15th after plants were returned to room temperature.
Fig. 7F	VRN-B1 / ACTIN
	12th leaf					15th leaf
	winter	UBIpro:miR172	ap2l1 ap2l5			winter	UBIpro:miR172	ap2l1 ap2l5
	0.00507474	0.000764638	0.00012674			0.0557025	1.31496	0.0718681
	0.102938	0.000191877	0.00116985			0.000262883	1.17819	0.0915017
	0.00032664	0.00469614	0.000185279			0.0276263	2.11701	1.04968
	0.000193291	0.000137782	0.000288718			0.000196046	0.0260037	0.332171
						0.0164723	0.783332	2.55311
						0.00329432	1.01444	.
Average	0.0271331	0.00144761	0.000442646		Average	0.0172591	1.07232	0.819667
SD	0.0505874	0.00218418	0.000489404		SD	0.0217303	0.684559	1.047
n	4	4	4		n	6	6	5
SE	0.0252937	0.00109209	0.000244702		SE	0.00887135	0.27947	0.468231
Tukey test a= 0.05	a	a	a	NS	Tukey test a= 0.05	a	b	ab
Assumptions					Assumptions
Levene P	0.1607				Levene P	0.1717
Shapiro-Wilk P	0.0005				Shapiro-Wilk P	0.0297
Power transformation **0.01					Power transformation **0.5
Levene P	0.1316				Levene P	0.1806
Shapiro-Wilk P	0.8447				Shapiro-Wilk P	0.5842
Tukey test a= 0.05	a	a	a		Tukey test a= 0.05	a	b	b
Fig. 7G	FT1 / ACTIN
	12th leaf					15th leaf
	winter	UBIpro:miR172	ap2l1 ap2l5			winter	UBIpro:miR172	ap2l1 ap2l5
	0.00386689	0.00363646	0.00012674			0.0437864	3.71509	0.260805
	0.00863566	0.00864549	0.00105689			0.0982812	2.87444	0.246084
	0.00507714	0.00465521	0.0358408			0.338862	0.396009	7.20499
	0.00172398	0.000137782	0.036945			0.00810057	0.300413	3.24893
						0.013445	4.03735	5.11516
						0.0593707	2.22192	.
Average	0.00482592	0.00426874	0.0184924		Average	0.0936409	2.25754	3.21519
SD	0.00289361	0.00350095	0.0206782		SD	0.12455	1.61057	3.0444
n	4	4	4		n	6	6	5
SE	0.00144681	0.00175047	0.0103391		SE	0.0508472	0.657512	1.3615
Tukey test a= 0.05	a	a	a	NS	Tukey test a= 0.05	a	ab	b
Assumptions					Assumptions
Levene P	<0.001				Levene P	0.0085
Shapiro-Wilk P	0.2096				Shapiro-Wilk P	0.1715
Power transformation **-0.1					Power transformation **-0.1
Levene P	0.1501				Levene P	0.3273
Shapiro-Wilk P	0.2706				Shapiro-Wilk P	0.1063
Tukey test a= 0.05	a	a	a		Tukey test a= 0.05	a	b	b
Fig. 7H	VRN2 / ACTIN
	12th leaf					15th leaf
	winter	UBIpro:miR172	ap2l1 ap2l5			winter	UBIpro:miR172	ap2l1 ap2l5
	1.48109	1.05104	1.10964			0.863873	0.000137235	0.761786
	1.16602	1.76584	1.15031			1.8928	0.004418	0.212453
	2.08557	1.4558	1.43182			0.837141	0.000118769	0.0229605
	1.37276	1.44351	1.85442			1.31482	0.46339	0.224391
						2.08389	0.00217564	0.000542285
						1.18278	0.00153388	.
Average	1.52636	1.42904	1.38655		Average	1.36255	0.0786289	0.244427
SD	0.395055	0.292827	0.343241		SD	0.521696	0.1885	0.307251
n	4	4	4		n	6	6	5
SE	0.197527	0.146413	0.17162		SE	0.212981	0.0769549	0.137407
Tukey test a= 0.05	a	a	a	NS	Tukey test a= 0.05	a	b	b
Assumptions					Assumptions
Levene P	0.7885				Levene P	0.0549
Shapiro-Wilk P	0.2764				Shapiro-Wilk P	0.0373
					Power transformation **0.5
					Levene P	0.6837
					Shapiro-Wilk P	0.1459
					Tukey test a= 0.05	a	b	b
